# Supplementary material for: Identifying potential biomarkers for type 2 diabetes in the adipose tissue of older adults via multiple machine learning algorithms
Source: Sci Rep. 2025 Dec 29;15:44904. doi: 10.1038/s41598-025-29141-9 (PMC12748723; doi:10.1038/s41598-025-29141-9)
Supplement: Supplementary file 2 — Supplementary Material 2 [file 41598_2025_29141_MOESM2_ESM.xlsx]

## Sheet: Table S1
Supplementary Table 1. List of upregulated genes (log2 fold change ≥ 2, p<0.05)
	baseMean	log2FoldChange	lfcSE	stat	pvalue	padj
MAG	6.74952	6.16656	1.1502	5.36129	8.26284e-08	2.91562e-06
TMEM132D	11.0327	6.0356	0.904353	6.67394	2.49021e-11	3.29671e-09
TMEM215	7.23058	5.59106	1.20225	4.6505	3.31124e-06	6.7403e-05
PTPRN	5.95745	5.3146	1.10244	4.82076	1.43013e-06	3.30004e-05
KRT6A	4.2721	5.31389	1.74147	3.05138	0.00227793	0.015775
NLRP11	2.82227	5.05105	0.978145	5.16391	2.41841e-07	7.25003e-06
RFPL4A	2.23791	4.8961	1.00241	4.88431	1.03792e-06	2.48676e-05
H3Y2	2.79504	4.68664	1.62498	2.88411	0.00392518	0.0242559
CD300LD	2.89163	4.56784	1.26424	3.61311	0.000302547	0.00302664
RIPPLY2	2.17017	4.48846	1.74136	2.57756	0.00995007	0.0491729
LCN1	2.18256	4.32426	1.53371	2.81948	0.00481015	0.028316
DUSP13	3.88872	4.30504	1.09107	3.94569	7.95693e-05	0.000984413
CXCL13	1.84042	4.27012	1.11316	3.83603	0.000125041	0.00144634
NEFM	2.08836	4.21571	1.07704	3.91417	9.07155e-05	0.00110497
CDX2	1.214	4.12217	1.14284	3.60697	0.000309799	0.0030805
TNNT1	3.9979	4.04412	0.857262	4.71749	2.38773e-06	5.11923e-05
IRX4	1.15571	3.92391	1.29638	3.02682	0.00247137	0.0168319
BNIP5	1.28918	3.83981	1.2098	3.17392	0.00150394	0.0113512
GJB6	1.55914	3.77554	1.14516	3.29696	0.000977369	0.00801743
SLC22A11	1.08384	3.74893	1.24702	3.00633	0.00264426	0.0177626
LHFPL1	1.69926	3.74395	1.13765	3.29096	0.000998474	0.00816064
CDH15	1.37069	3.71529	1.12378	3.30607	0.000946148	0.00780013
SPINK4	1.75001	3.71158	1.17097	3.16965	0.00152623	0.0114894
KLK1	1.29845	3.64879	1.29391	2.81999	0.00480258	0.0282898
OR52B4	1.42097	3.47466	1.17755	2.95075	0.00317007	0.0205488
AHSP	13.9869	3.4061	0.754999	4.5114	6.44022e-06	0.00011919
ALAS2	410.065	3.40605	0.65484	5.20134	1.97854e-07	6.17639e-06
TMEM190	1.77044	3.39536	1.1016	3.08221	0.00205469	0.014601
UGT1A10	0.943956	3.37395	1.09366	3.08501	0.00203543	0.014498
UGT1A5	0.930108	3.35664	1.13637	2.95383	0.00313855	0.0203882
STMN2	9.33568	3.34503	0.538364	6.21331	5.18796e-10	4.20063e-08
HBG2	389.963	3.3255	0.907218	3.6656	0.00024676	0.0025545
HBG1	214.805	3.27901	0.890568	3.68193	0.000231472	0.00242111
EGFL6	2334.4	3.26942	0.558269	5.85636	4.73135e-09	2.57695e-07
CLEC12B	9.84122	3.22188	0.411817	7.82357	5.13446e-15	2.11645e-12
ITLN1	2.30259	3.18972	0.890818	3.58066	0.000342729	0.00333839
PPP4R4	4.17128	3.14054	0.517692	6.06643	1.30782e-09	8.88387e-08
UGT1A1	0.791968	3.11455	1.11523	2.79274	0.0052264	0.0302557
SPEM3	1.04402	3.11062	1.18456	2.62596	0.0086404	0.0443187
UGT1A9	1.00398	3.09581	1.05057	2.94679	0.00321092	0.0207469
TMEM52B	1.19144	3.08397	0.913686	3.3753	0.00073735	0.00637128
PHGR1	1.17941	3.06601	1.17581	2.60756	0.00911898	0.0461728
COMP	31.694	3.05712	0.601421	5.08315	3.71217e-07	1.04709e-05
JCHAIN	210.67	3.05588	0.551093	5.54512	2.93757e-08	1.23046e-06
TRIM10	9.21046	2.93604	0.737622	3.98042	6.87941e-05	0.00087192
CAMP	3.64492	2.88541	0.643684	4.48265	7.37217e-06	0.000133309
ZCCHC12	1.12454	2.86808	0.87787	3.26708	0.00108661	0.00876331
HSD17B2	1.10305	2.80822	1.08849	2.57993	0.00988189	0.0488759
UGT1A8	0.946443	2.79628	1.01465	2.7559	0.00585308	0.032866
CLEC12A	83.538	2.78409	0.424006	6.56615	5.16311e-11	6.20155e-09
AQP9	371.898	2.73493	0.541048	5.05487	4.30694e-07	1.1782e-05
NRAP	1.51163	2.70892	0.957496	2.82917	0.00466694	0.0276796
IGLL5	25.1844	2.68541	0.346241	7.75591	8.77089e-15	3.53506e-12
MMP7	49.6541	2.67972	0.672879	3.98247	6.82041e-05	0.000865652
NBPF6	3.37042	2.67403	0.555344	4.81508	1.4714e-06	3.3738e-05
UGT1A7	1.79809	2.65217	0.820579	3.23207	0.00122895	0.00965332
QRFPR	2.2918	2.63899	1.00996	2.61298	0.0089757	0.0456129
IZUMO3	1.1766	2.61672	0.855111	3.0601	0.00221264	0.015429
AADACL3	17.1025	2.58692	0.425402	6.08111	1.1935e-09	8.32558e-08
CCL18	63.3251	2.53992	0.409613	6.20077	5.61892e-10	4.45023e-08
CTSE	1.65775	2.53158	0.867529	2.91816	0.00352107	0.0223841
CMTM2	17.9186	2.5262	0.436832	5.78301	7.33759e-09	3.74878e-07
KCNA10	1.79127	2.52469	0.801552	3.14976	0.00163407	0.0121763
KLF1	6.26436	2.51174	0.579059	4.33762	1.44032e-05	0.000234498
IFIT1B	28.9023	2.47213	0.462812	5.34155	9.21538e-08	3.17755e-06
AKR1B15	42.9217	2.44247	0.335903	7.27135	3.55908e-13	9.49281e-11
IL1RN	157.965	2.43765	0.590156	4.13052	3.61946e-05	0.000503421
PHLDA2	7.86614	2.43435	0.405966	5.99645	2.01683e-09	1.27011e-07
C12orf42	4.00869	2.42687	0.525735	4.61615	3.90924e-06	7.76581e-05
PROK1	21.0394	2.41813	0.343949	7.0305	2.05798e-12	3.97081e-10
CA1	46.1956	2.41122	0.557138	4.32787	1.50559e-05	0.000242728
CHI3L1	328.729	2.4096	0.429419	5.6113	2.00815e-08	8.75526e-07
SMIM24	2.37528	2.39436	0.694068	3.44976	0.00056109	0.00505288
RUNDC3A	12.5429	2.39291	0.390612	6.12605	9.00857e-10	6.5095e-08
MEIKIN	2.76415	2.37963	0.569275	4.18011	2.91373e-05	0.000420679
SLC4A1	205.834	2.37501	0.650667	3.65012	0.000262116	0.00267982
ADAMDEC1	9.82996	2.37059	0.456386	5.19428	2.05518e-07	6.34043e-06
GAL	4.76087	2.36963	0.568196	4.17044	3.04014e-05	0.000434166
LY6G6F	2.84195	2.36307	0.648307	3.64498	0.000267411	0.00272934
FCAR	42.0679	2.35644	0.442994	5.31936	1.04134e-07	3.50403e-06
AP1M2	4.77335	2.35273	0.49539	4.74924	2.04186e-06	4.48887e-05
NFE2	79.5263	2.3503	0.545509	4.30845	1.644e-05	0.000260868
GPR15	3.34675	2.33679	0.603714	3.8707	0.000108525	0.00128674
CXCL11	39.3164	2.32457	0.548779	4.23589	2.27646e-05	0.000344068
GABRB2	93.8841	2.31827	0.352968	6.56795	5.10124e-11	6.16808e-09
PTCRA	6.97717	2.31381	0.539189	4.29127	1.77652e-05	0.000278726
PPBP	512.773	2.30534	0.474443	4.85905	1.1795e-06	2.80064e-05
PDZK1IP1	28.5224	2.29375	0.479813	4.78052	1.74844e-06	3.93443e-05
HOXD10	1.91827	2.28238	0.786691	2.90125	0.00371683	0.0233098
SERPINA1	270.634	2.27421	0.464602	4.89497	9.83192e-07	2.37412e-05
NEURL3	2.54854	2.27339	0.611136	3.71994	0.000199268	0.00212596
COL22A1	13.8852	2.27116	0.688223	3.30003	0.000966738	0.0079446
POPDC3	17.908	2.27071	0.378825	5.99408	2.0464e-09	1.28427e-07
PNPLA1	5.26664	2.26739	0.480459	4.71921	2.36766e-06	5.08794e-05
GLT1D1	93.2816	2.25709	0.494234	4.56685	4.95119e-06	9.51268e-05
LOC105375112	27.6338	2.25142	0.530608	4.2431	2.20454e-05	0.000334313
SLC22A16	4.862	2.24827	0.487703	4.60992	4.0283e-06	7.97612e-05
CXCR2	268.178	2.23775	0.547421	4.08781	4.35463e-05	0.00059161
OSM	19.0201	2.23316	0.504978	4.42229	9.7662e-06	0.000168534
HBM	12.4204	2.20211	0.761193	2.89298	0.00381611	0.02376
PF4	87.4358	2.19792	0.603622	3.64122	0.000271348	0.00276021
DPEP1	3.7971	2.19217	0.528444	4.14835	3.34881e-05	0.000471197
MCEMP1	7.19777	2.17859	0.576673	3.77786	0.000158179	0.00175898
KRT73	5.97784	2.1756	0.678491	3.20653	0.00134346	0.0103485
SULT1B1	89.3961	2.16443	0.506127	4.27646	1.89891e-05	0.000296135
PAGE2B	10.6489	2.16296	0.64273	3.36527	0.000764697	0.0065638
ALOX15B	7.27825	2.15998	0.506082	4.26803	1.97203e-05	0.000305176
CD52	151.477	2.1456	0.24192	8.86904	7.37767e-19	1.07417e-15
TNFRSF9	14.4636	2.1409	0.378028	5.66334	1.48453e-08	6.8686e-07
TCF23	8.31714	2.13983	0.360019	5.94367	2.78718e-09	1.64661e-07
LAD1	2.37816	2.13672	0.668457	3.1965	0.00139106	0.0106499
SNCA	442.869	2.12976	0.592593	3.59396	0.000325691	0.00319819
NR0B1	2.41372	2.12821	0.637881	3.33637	0.000848795	0.00715695
NBPF4	1.40165	2.12566	0.813048	2.61443	0.00893765	0.0454705
KCNG3	2.18135	2.10702	0.6337	3.32494	0.000884367	0.00736107
SPP1	776.012	2.1027	0.518464	4.05564	4.99965e-05	0.000662856
TREM1	205.574	2.10199	0.612118	3.43396	0.000594826	0.00530923
LIPG	20.848	2.10149	0.582789	3.60593	0.000311041	0.00308946
LYPD8	3.80244	2.10022	0.64287	3.26695	0.00108714	0.00876331
CR1L	24.2417	2.09906	0.313021	6.70582	2.00285e-11	2.79429e-09
MSC	190.888	2.09624	0.410673	5.10439	3.31857e-07	9.569e-06
LY6G6F-LY6G6D	2.20777	2.09169	0.653723	3.19965	0.00137592	0.0105474
ADGRE3	74.1465	2.08949	0.515001	4.05725	4.9653e-05	0.000659265
GPR84	4.15406	2.08822	0.494726	4.22096	2.43259e-05	0.000361729
KRT72	3.57789	2.08586	0.76193	2.73761	0.00618879	0.0344313
CXCR1	136.249	2.08531	0.549657	3.79384	0.000148337	0.00166794
HEMGN	119.661	2.0809	0.544089	3.82456	0.000131008	0.00150577
GAD1	3.5173	2.06824	0.506307	4.08495	4.40866e-05	0.000596716
MRGPRE	2.08973	2.05969	0.795715	2.58848	0.00964008	0.0480336
AIM2	22.1197	2.05598	0.262705	7.82619	5.02883e-15	2.11645e-12
C15orf48	5.1206	2.05145	0.456634	4.49255	7.03746e-06	0.000128149
CCL22	30.7345	2.04608	0.680185	3.00813	0.00262862	0.0176901
BCL2A1	62.6836	2.04341	0.371204	5.50482	3.69536e-08	1.49939e-06
LY6D	2.02913	2.04173	0.750161	2.72173	0.00649418	0.0356816
RAP1GAP	8.83548	2.04103	0.38281	5.33169	9.73018e-08	3.31521e-06
CEACAM3	36.0936	2.03494	0.543654	3.74307	0.000181786	0.00196957
HAL	57.1574	2.03458	0.440275	4.62116	3.81606e-06	7.59734e-05
LPAR3	1.67115	2.03202	0.668419	3.04004	0.00236545	0.0162508
CRYBG2	4.38487	2.03168	0.574511	3.53637	0.000405671	0.00384815
NEK2	4.14009	2.03084	0.480923	4.22279	2.41297e-05	0.000360197
DAPP1	142.181	2.02725	0.328916	6.16342	7.11902e-10	5.44801e-08
MGAM2	19.5335	2.02467	0.42118	4.80714	1.53108e-06	3.48859e-05
CSF3R	797.682	2.01662	0.5628	3.58318	0.000339433	0.00330984
PLEK2	11.6611	2.01108	0.336973	5.96808	2.40055e-09	1.46595e-07
JAML	334.281	2.0103	0.402123	4.99922	5.75641e-07	1.5153e-05
CDCP1	48.2447	2.00896	0.301622	6.66052	2.72859e-11	3.50982e-09
HBA1	18764	2.00531	0.739769	2.71072	0.00671373	0.0365601
FCGBP	987.597	2.00161	0.521958	3.8348	0.000125664	0.00145221

## Sheet: Table S2
Supplementary Table 2. List of downregulated genes (log2 fold change ≥ 2, p<0.05)
	baseMean	log2FoldChange	lfcSE	stat	pvalue	padj
OR2A14	9.57366	-5.54227	1.08967	-5.08619	3.65337e-07	1.03533e-05
DCD	26.9872	-5.13686	1.01637	-5.05412	4.32381e-07	1.18104e-05
SLC27A2	95.2255	-4.44943	0.564798	-7.87791	3.32893e-15	1.47261e-12
BMP3	247.772	-4.21062	0.703998	-5.98102	2.21744e-09	1.36794e-07
SPX	1190.08	-4.06239	0.460432	-8.82301	1.11427e-18	1.3473e-15
TTC6	3.87249	-3.93719	0.848415	-4.64064	3.47326e-06	7.01498e-05
RASSF6	29.6709	-3.91404	0.549848	-7.1184	1.09187e-12	2.28509e-10
LOC105375116	2.6305	-3.84628	0.929264	-4.13906	3.48732e-05	0.000487661
ASPG	25.6171	-3.81092	0.434847	-8.76382	1.88737e-18	2.13945e-15
RORB	341.677	-3.7247	0.437967	-8.50453	1.82339e-17	1.5748e-14
GC	3.63726	-3.59733	0.79024	-4.55221	5.30864e-06	0.000100399
CA3	616.531	-3.57461	0.419704	-8.51697	1.63783e-17	1.48527e-14
CACNA1S	2.59656	-3.56703	0.988634	-3.60805	0.000308512	0.00307107
GYS2	750.763	-3.44759	0.421244	-8.1843	2.73882e-16	1.60239e-13
STRIT1	1.2588	-3.30653	1.17249	-2.82008	0.00480115	0.0282898
OR2F1	10.4248	-3.29023	0.822043	-4.00251	6.26747e-05	0.000803343
OR2A12	2.4744	-3.25597	0.928183	-3.50789	0.000451668	0.00419023
OTOP3	1.4539	-3.23677	1.14974	-2.81522	0.00487445	0.0286202
AQP6	2.78386	-3.20624	0.741871	-4.32184	1.54736e-05	0.000248358
SLC38A3	21.773	-3.16736	0.515898	-6.13951	8.27754e-10	6.02931e-08
KLK14	1.65128	-3.15007	1.08202	-2.9113	0.00359927	0.0227536
GPAT3	423.721	-3.10055	0.373885	-8.29279	1.10621e-16	7.16547e-14
DPP10	6.22189	-3.0482	0.687519	-4.43362	9.26622e-06	0.000161287
TOX3	10.1024	-2.89518	0.576253	-5.02415	5.05656e-07	1.35068e-05
ODF4	2.02047	-2.846	1.00634	-2.82808	0.00468284	0.0277524
TNS4	1.90268	-2.79961	0.907418	-3.08525	0.0020338	0.0144939
CECR2	94.5266	-2.79506	0.336522	-8.30573	9.9206e-17	6.66407e-14
KCNU1	18.0625	-2.78379	0.682621	-4.0781	4.5406e-05	0.000611835
CFAP74	6.65083	-2.75514	0.584214	-4.71598	2.4055e-06	5.14488e-05
RNF183	1.86529	-2.74112	0.947402	-2.89331	0.00381209	0.0237431
GPR50	3.37217	-2.73296	0.704247	-3.88068	0.000104166	0.00124158
LRRC3C	47.6649	-2.69022	0.32825	-8.19563	2.49291e-16	1.50713e-13
KDM4E	5.34845	-2.61993	0.500442	-5.23523	1.6478e-07	5.234e-06
TTC36	33.8854	-2.56909	0.277002	-9.27464	1.78214e-20	3.59142e-17
GJC3	15.1106	-2.55959	0.356013	-7.18959	6.49882e-13	1.53077e-10
OR2A25	1.55767	-2.55307	0.951903	-2.68207	0.00731688	0.0390772
AZGP1	740.083	-2.54316	0.34792	-7.30962	2.67902e-13	7.47529e-11
SYT17	84.8522	-2.5291	0.242706	-10.4204	2.00105e-25	7.25862e-22
FBP2	1.49214	-2.51999	0.9167	-2.74898	0.00597804	0.0334538
TBL1Y	100.814	-2.47333	0.953381	-2.59427	0.00947926	0.0474015
ZNF560	1.99511	-2.42343	0.792268	-3.05886	0.00222184	0.0154634
GABRD	7.01861	-2.41984	0.566369	-4.27256	1.93244e-05	0.000300589
ELOVL6	380.382	-2.39543	0.227946	-10.5088	7.87208e-26	3.5694e-22
LOC105375012	7.04857	-2.39131	0.552515	-4.32804	1.50439e-05	0.000242728
FADS1	2019.65	-2.35508	0.266215	-8.84654	9.02772e-19	1.16954e-15
FHOD3	132.167	-2.33946	0.225647	-10.3678	3.47478e-25	1.05037e-21
OR2A5	3.89165	-2.33633	0.79961	-2.92183	0.00347977	0.0221525
RAD51AP2	2.68251	-2.32163	0.632483	-3.67066	0.000241927	0.00251596
TRIM55	57.9008	-2.31991	0.289368	-8.01718	1.082e-15	5.45116e-13
STOX1	477.488	-2.2894	0.202061	-11.3303	9.29167e-30	8.42615e-26
FAT3	261.951	-2.27216	0.27085	-8.38897	4.90404e-17	3.70603e-14
HSFY1	3.01029	-2.24596	0.853839	-2.63043	0.00852769	0.0439145
STRA8	2.13424	-2.18569	0.759514	-2.87775	0.00400523	0.0246247
APOB	1307.49	-2.15418	0.397514	-5.41913	5.98903e-08	2.22546e-06
RSPO4	2.69709	-2.14593	0.687429	-3.12168	0.00179823	0.0131035
ALPK3	910.494	-2.14299	0.182037	-11.7723	5.42495e-32	9.83923e-28
CFTR	2.62604	-2.14149	0.76035	-2.81645	0.00485571	0.0285287
ELMOD1	8.32175	-2.12765	0.423618	-5.02257	5.0984e-07	1.35985e-05
TCF24	1.80446	-2.11486	0.814464	-2.59663	0.00941442	0.0472205
FCN2	68.3229	-2.10644	0.294817	-7.14488	9.00757e-13	1.96832e-10
FASN	32060.8	-2.04497	0.205462	-9.95305	2.44567e-23	6.33673e-20
CPAMD8	454.585	-2.037	0.3999	-5.09376	3.51028e-07	9.99467e-06
